# Supplementary material for: The Role of Radioiodine Therapy in Differentiated Thyroid Cancer Arising from Struma Ovarii: A Systematic Review
Source: J Clin Med. 2024 Dec 18;13(24):7729. doi: 10.3390/jcm13247729 (PMC11680078; doi:10.3390/jcm13247729)
Supplement: Supplementary file 1 [file jcm-13-07729-s001.zip]

Archive with 1 entries (1 files):
- jcm-3358715-supplementary.pdf
